# Supplementary material for: 2009 pandemic H1N1 influenza virus elicits similar clinical course but differential host transcriptional response in mouse, macaque, and swine infection models
Source: BMC Genomics. 2012 Nov 15;13:627. doi: 10.1186/1471-2164-13-627 (PMC3532173; doi:10.1186/1471-2164-13-627)
Supplement: Additional file 2 — Table S1. Summary of the top 10 Canonical Pathways enriched in mouse, macaque and swine CA04 infection models including the differentially expressed genes associated with each pathway. (XLSX 15 kb) [file 1471-2164-13-627-S2.xlsx]

## Sheet: Sheet1
Ingenuity Canonical Pathways	-log(B-H p-value)	B-H p-value	Ratio	Molecules
Mouse
Acute Phase Response Signaling	9.63E00	2.34423e-10	1.58E-01	MAP2K6,APOH,APOA1,C9,AMBP,SERPINA3,MAPK13,IL6,HRG,F2,FGG,C1R,IKBKG,MBL2,APCS,SAA4,RBP2,FGB (includes EG:110135),HPX,MYD88,C5,PLG,KLKB1,ALB,TF,CRP,A2M,TNF
LXR/RXR Activation	9.63E00	2.34423e-10	1.76E-01	ABCG8,HPX,APOM,APOB,MSR1 (includes EG:20288),APOH,APOA1,APOF,C9,AMBP,CD36,CLU,APOC2,IL6,PON1,ALB,CCL2,TF,APOC3,SAA4,CYP7A1,CD14,TNF,APOD
Atherosclerosis Signaling	8.46E00	3.46737e-09	1.71E-01	APOM,APOB,MSR1 (includes EG:20288),APOA1,APOF,CD36,CLU,MMP13,APOC2,IL6,COL1A2,PON1,ALB,SELP,CCL2,CD40,SAA4,APOC3,PLA2G12B,TNF,COL3A1,APOD
Hepatic Fibrosis / Hepatic Stellate Cell Activation	6.2E00	6.30957e-07	1.43E-01	MYH4,CXCL9,MYL2,CXCR3,MMP13,IL6,FGF1,COL1A2,VEGFA,CXCL3,CD40,IGF1,CCL2,CYP2E1,CD14,STAT1,A2M,TNF,MYH1,IL4 (includes EG:16189),COL3A1
IL-12 Signaling and Production in Macrophages	5.95E00	1.12202e-06	1.29E-01	APOM,APOB,APOA1,APOF,MYD88,CLU,APOC2,MAPK13,IRF1 (includes EG:16362),PON1,IKBKG,ALB,CD40,IL12B,SAA4,APOC3,STAT1,TNF,IL4 (includes EG:16189),APOD
Complement System	5.39E00	4.0738e-06	2.86E-01	C1R,MBL2,C9,CFI,C8B,C1QC,C1QA,C5,C8A,C8G
Type I Diabetes Mellitus Signaling	5.26E00	5.49541e-06	1.4E-01	MAP2K6,HLA-DMA,HLA-DOA,MYD88,HSPD1,MAPK13,CD3D,IRF1 (includes EG:16362),PRF1,IKBKG,IL12B,FCER1G,BID,CD86,STAT1,TNF,GZMB
Nitrogen Metabolism	4.07E00	8.51138e-05	7.5E-02	HAL,VNN1,CA11,CA6,CTH,ASNS,ADAR,GLS2,CPS1
Clathrin-mediated Endocytosis Signaling	3.89E00	0.000128825	1.03E-01	APOM,APOB,APOA1,APOF,CLU,APOC2,ITGB8,F2,FGF1,VEGFA,PON1,ALB,CBL,TF,IGF1,SAA4,APOC3,ITGB4,ACTA1,APOD
Dendritic Cell Maturation	3.77E00	0.000169824	9.73E-02	HLA-DMA,HLA-DOA,MYD88,IFNB1 (includes EG:15977),IL6,MAPK13,FCGR2B,FCGR1A,COL1A2,IKBKG,CD40,IL12B,FCER1G,ATF4,CD86,STAT1,TNF,COL3A1
Macaque
VDR/RXR Activation	2.44E00	0.00363078	1.6E-01	LRP5,CYP24A1,IGFBP5,HR,CXCL10,RXRG,CAMP,NCOA2,IL2,CD14,IGFBP1 (includes EG:16006),CALB1,HSD17B2
Hematopoiesis from Pluripotent Stem Cells	2.28E00	0.00524807	1.56E-01	IL1A,CSF1 (includes EG:12977),IL2,IL12B,CD4,FCER1G,CD8A,CSF3,CD8B,IL7
Communication between Innate and Adaptive Immune Cells	1.56E00	0.0275423	1.1E-01	CXCL10,IL1A,CD80 (includes EG:12519),IL2,IL12B,CD4,FCER1G,HLA-G,CD8A,CD8B,TNFSF13B,TLR9
Type I Diabetes Mellitus Signaling	1.5E00	0.0316228	1.07E-01	MAP2K6,RELA,JAK1,ICA1,IKBKG,CD80 (includes EG:12519),IL2,IL12B,FCER1G,BID,HLA-G,STAT1,PTPRN
Altered T Cell and B Cell Signaling in Rheumatoid Arthritis	1.42E00	0.0380189	1.2E-01	RELA,IL1A,SLAMF1,CD80 (includes EG:12519),CSF1 (includes EG:12977),IL2,IL12B,FCER1G,TNFSF13B,CD79A,TLR9
Gα12/13 Signaling	1.42E00	0.0380189	1.02E-01	RELA,NRAS,CDC42,MYLPF,CDH6,F2,ROCK2,BTK,IKBKG,LPAR1,VAV1,CTNNB1,CDH13
Neuroprotective Role of THOP1 in Alzheimer's Disease	1.42E00	0.0380189	1.3E-01	MME,PLG,KNG1,SERPINA3,PNOC,HLA-G,ACE
Hematopoiesis from Multipotent Stem Cells	1.42E00	0.0380189	3.33E-01	CSF1 (includes EG:12977),IL2,CSF3,IL7
Primary Immunodeficiency Signaling	1.42E00	0.0380189	1.27E-01	BTK,IL2RG,IKBKG,CD4,CD8A,TAP1,CD79A,AICDA
Pyrimidine Metabolism	1.42E00	0.0380189	6.51E-02	ENTPD1,RRM2B,POLR1E,CTPS2,PUS1,UPB1,AICDA,POLD3,POLR2L,PRIM1,NT5E,APOBEC3H,AK7,POLR3D
Swine
LXR/RXR Activation	6.94E00	1.14815e-07	1.47E-01	APOE,C3,MSR1 (includes EG:20288),APOH,APOA1,C9,CLU,NR1H3,APOC2,IL6,ABCA1,KNG1,LY96 (includes EG:17087),ALB,CCL2,SAA4,LPL,CYP7A1,CD14,APOD
Nitrogen Metabolism	3.03E00	0.000933254	6.67E-02	CA3,HAL,CA14,GLS,GLUL,ASNS,CA1,CPS1
Antigen Presentation Pathway	3.03E00	0.000933254	2E-01	PSMB9,CALR,HLA-DOA,HLA-DMB,PSMB8,HLA-G,TAP1,TAP2
Communication between Innate and Adaptive Immune Cells	3.03E00	0.000933254	1.1E-01	CXCL10,TLR2,TLR1,CD4,IFNB1 (includes EG:15977),CD86,IL6,HLA-G,CD8A,CD8B,CCR7,TLR9
Hepatic Fibrosis / Hepatic Stellate Cell Activation	3.03E00	0.000933254	1.02E-01	MYH4,VCAM1,IL4R,CXCL9,CTGF,IGFBP5,IL6,VEGFA,LY96 (includes EG:17087),CCL2,CD14,STAT1,CCR7,MYH1,TIMP2 (includes EG:21858)
Type I Diabetes Mellitus Signaling	3.03E00	0.000933254	1.07E-01	HLA-DOA,CD3E,MYD88,HLA-DMB,CD3D,IRF1 (includes EG:16362),IKBKB,CD3G,CD86,BID,HLA-G,STAT1,GZMB
Primary Immunodeficiency Signaling	3.03E00	0.000933254	1.43E-01	IL7R,BLNK,CD3E,CD4,CD8A,JAK3,TAP1,CD3D,TAP2
Role of Pattern Recognition Receptors in Recognition of Bacteria and Viruses	3.03E00	0.000933254	1.13E-01	TLR2,IFIH1,TLR1,CLEC7A,IRF7,C3,OAS2,MYD88,IFNB1 (includes EG:15977),PIK3CD,IL6,TLR9
TREM1 Signaling	3.03E00	0.000933254	1.36E-01	TLR2,STAT5A,TLR1,CCL2,TYROBP,CD86,IL6,FCGR2B,TLR9
Atherosclerosis Signaling	2.95E00	0.00112202	1.01E-01	APOE,VCAM1,MSR1 (includes EG:20288),APOA1,CLU,APOC2,IL6,ALB,CCL2,SAA4,LPL,PLA2G12B,APOD
